# Supplementary material for: Left Ventricular Diastolic Dysfunction Assessment with Dual-Source CT
Source: PLoS One. 2015 May 18;10(5):e0127289. doi: 10.1371/journal.pone.0127289 (PMC4436312; doi:10.1371/journal.pone.0127289)
Supplement: S1 Dataset — (XLS) [file pone.0127289.s001.xls]

## Sheet: S1_Table
NO.	Sex	Age	BMI	BSA	MI	CAD	DM	HP	Group	E	A	E/A	e's	e'l	em	E/e's	E/e'l	Av.E/e'	DT	LVEDV	LVESV	LVEF
1	M	35	32.653	2.151					0	110.4	73.6	1.5	19.5	21.9	20.7	5.66154	5.0411	5.35132	161	114.7	32	0.721011
2	F	58	29.385	1.874					0	89.8	80.9	1.11001	11.7	18.6	15.15	7.67521	4.82796	6.25159	187	82.8	23.7	0.713768
3	M	56	19.918	1.743				1	0	97.41	58	1.67948	9.7	12.7	11.2	10.0423	7.67008	8.85617	190	101.5	32.5	0.679803
4	F	43	23.739	1.761					0	80.2	49.1	1.6334	12.5	13.6	13.05	6.416	5.89706	6.15653	163	107.6	35.5	0.670074
5	F	42	24.314	1.746			1		0	55.93	46.3	1.20799	10	10.3	10.15	5.593	5.4301	5.51155	199	89.4	30.4	0.659955
6	M	46	23.055	1.822					0	81.9	45.6	1.79605	12.2	14.8	13.5	6.71311	5.53378	6.12345	180	76	25.9	0.659211
7	F	41	24.977	1.749					0	80.3	48.6	1.65226	13.9	15.3	14.6	5.77698	5.24837	5.51267	198	104.3	36.7	0.64813
8	M	57	20.716	1.741			1		0	60.4	56.9	1.06151	10.2	11.5	10.85	5.92157	5.25217	5.58687	196	107.6	38.8	0.639405
9	F	44	20.395	1.454			1		0	64.4	38.8	1.65979	10.9	11.9	11.4	5.90826	5.41176	5.66001	197	76.6	28.7	0.625326
10	M	37	22.206	1.632					0	93	54.3	1.71271	17.5	18	17.75	5.31429	5.16667	5.24048	166	68.1	25.7	0.622614
11	M	48	23.055	1.822					0	68.9	45.2	1.52434	12.6	12.8	12.7	5.46825	5.38281	5.42553	180	102.3	38.8	0.620723
12	M	46	22.46	1.818			1	1	0	51.9	39.4	1.31726	9.9	11.6	10.75	5.24242	4.47414	4.85828	179	89.4	34.3	0.616331
13	M	75	21.453	1.719					0	93.6	54.7	1.71115	10.4	12.5	11.45	9	7.488	8.244	175	71.8	28.5	0.603064
14	F	56	22.769	1.509				1	0	88.2	74.5	1.18389	10.17	14.3	12.235	8.67257	6.16783	7.4202	173	71.2	29.2	0.589888
15	M	62	22.275	1.844					0	84.9	48.3	1.75776	11.8	13.5	12.65	7.19492	6.28889	6.7419	181	88.1	37.8	0.570942
16	F	70	23.233	1.584			1		0	52.6	40.6	1.29557	8.6	11.1	9.85	6.11628	4.73874	5.42751	194	94.5	22.7	0.759788
17	M	69	30.159	2.231					0	106.2	93.7	1.1334	9.9	12.6	11.25	10.7273	8.42857	9.57792	176	63.7	29.2	0.541601
18	F	59	22.308	1.651					0	78.1	64.4	1.21273	9.1	13.1	11.1	8.58242	5.96183	7.27212	169	80.5	39.4	0.510559
19	F	40	20.313	1.526					0	96.7	79.2	1.22096	10.3	12.6	11.45	9.38835	7.6746	8.53148	194	96.6	20.8	0.784679
20	M	57	22.921	1.867					1	42.3	70.1	0.603424	4.1	7.5	5.8	10.3171	5.64	7.97854	213	90.7	21.5	0.762955
21	M	73	21.545	1.738				1	1	45.9	96.4	0.476141	5.3	8.2	6.8	8.66038	5.59756	7.12897	243	68.9	20.5	0.702467
22	M	64	21.774	1.666			1		1	62.1	98.4	0.631098	7.6	8.1	7.85	8.17105	7.66667	7.91886	224	77.2	23.2	0.699482
23	F	64	20.904	1.669				1	1	63.2	97.8	0.646217	7.7	8.2	7.95	8.20779	7.70732	7.95755	226	80.5	25	0.689441
24	M	51	28.075	1.999					1	50.6	99.9	0.506507	5.6	7.9	6.75	9.03571	6.40506	7.72039	215	92	31.9	0.653261
25	F	40	20.061	1.533			1	1	1	46.7	92.5	0.504865	6.7	8.7	7.7	6.97015	5.36782	6.16898	206	80.7	28.5	0.64684
26	F	73	22.406	1.67				1	1	49.4	107.9	0.457831	5.3	7.9	6.6	9.32075	6.25316	7.78696	269	88.9	32	0.640045
27	M	36	20.148	1.736		1		1	1	61.9	102.5	0.603902	7.3	8.5	7.9	8.47945	7.28235	7.8809	231	83.8	30.5	0.636038
28	F	35	21.048	1.642			1	1	1	36.4	59.9	0.607679	3.7	5.9	4.8	9.83784	6.16949	8.00366	225	96.2	37.9	0.606029
29	M	38	21.565	1.628			1	1	1	61.8	103.1	0.599418	7.1	8.8	7.95	8.70423	7.02273	7.86348	217	98.8	39.8	0.597166
30	F	33	28.693	2.147				1	1	42.6	77.6	0.548969	6.7	7.7	7.2	6.35821	5.53247	5.94534	213	89.4	37	0.58613
31	M	39	27.174	2.153		1			1	43.7	86.4	0.505787	6.2	6.9	6.55	7.04839	6.33333	6.69086	269	88.8	37.2	0.581081
32	F	37	23.147	1.629			1	1	1	42.6	54.9	0.775956	6	7	6.5	7.1	6.08571	6.59286	251	81.6	34	0.583333
33	F	44	18.827	1.449				1	1	50.3	67.8	0.741888	7.1	7.5	7.3	7.08451	6.70667	6.89559	208	97.2	40.9	0.579218
34	M	81	23.781	1.863	1	1		1	1	59.4	135.9	0.437086	7.3	8.5	7.9	8.13699	6.98824	7.56261	254	68.8	29.3	0.574128
35	F	73	23.335	1.667				1	1	61.7	107.3	0.575023	7.4	8.3	7.85	8.33784	7.43373	7.88579	286	102.8	45.2	0.560311
36	M	57	23.148	1.942	1	1	1		1	62.7	97.5	0.643077	7.6	8.2	7.9	8.25	7.64634	7.94817	291	92	41.1	0.553261
37	F	74	22.145	1.742				1	1	55.3	96.4	0.573651	6.7	9	7.85	8.25373	6.14444	7.19909	243	125.3	58	0.537111
38	M	45	24.934	1.97	1	1	1		1	58.8	108.8	0.540441	7.5	8.09	7.795	7.84	7.26823	7.55412	238	133.8	66.5	0.50299
39	M	73	23.03	1.739	1	1		1	1	55.3	96.4	0.573651	6.8	7.2	7	8.13235	7.68056	7.90645	243	80.5	39.3	0.511801
40	F	46	25.26	1.842				1	1	48.5	109.7	0.442115	5.9	7.9	6.9	8.22034	6.13924	7.17979	280	99.6	40.2	0.596386
41	F	45	27.084	1.968				1	1	51.5	98.7	0.521783	5.5	8.1	6.8	9.36364	6.35802	7.86083	237	107.3	41.1	0.616962
42	M	51	25.592	1.999			1	1	1	57.2	99.9	0.572573	6.4	8.4	7.4	8.9375	6.80952	7.87351	264	94.5	40.3	0.573545
43	M	57	21.798	1.943				1	1	47.6	90.2	0.527716	4.7	8.2	6.45	10.1277	5.80488	7.96627	251	92.1	35.5	0.614549
44	F	50	24.999	1.522				1	1	31.6	88.6	0.356659	3.6	5	4.3	8.77778	6.32	7.54889	298	123.8	49.8	0.597738
45	M	46	30.071	2.039				1	1	34.1	81.1	0.420469	4.7	6.6	5.65	7.25532	5.16667	6.21099	248	101.6	41.9	0.587598
46	M	36	27.131	2.024			1	1	2	84.5	72	1.17361	5.8	9	7.4	14.569	9.38889	11.9789	164	106.9	37.3	0.651076
47	F	58	26.61	1.866			1	1	2	83.8	80.9	1.03585	6.7	7.6	7.15	12.5075	11.0263	11.7669	187	84.3	39.2	0.534994
48	M	57	23.51	1.87		1		1	2	45.6	54.7	0.833638	4.1	5.5	4.8	11.122	8.29091	9.70643	169	86.4	41.5	0.519676
49	F	59	23.243	1.648		1	1		2	78	64	1.21875	6.1	7.1	6.6	12.7869	10.9859	11.8864	197	107.9	52	0.518072
50	F	45	28.283	1.844				1	2	78.5	91.7	0.856052	6	8.2	7.1	13.0833	9.57317	11.3283	180	99.8	45.4	0.54509
51	F	65	24.465	1.701			1		2	83.2	62.2	1.33762	6	8.5	7.25	13.8667	9.78824	11.8275	187	101.5	37.3	0.632512
52	M	51	26.795	1.995				1	2	70.2	76.9	0.912874	5.6	6.7	6.15	12.5357	10.4776	11.5067	188	117.8	45.3	0.61545
53	M	63	24.057	1.855		1			2	85.3	59.8	1.42642	7	8.4	7.7	12.1857	10.1548	11.1702	191	101.5	47.8	0.529064
54	M	62	22.531	1.837		1	1	1	2	84.9	59.7	1.42211	7	7.5	7.25	12.1286	11.32	11.7243	173	128.3	62.2	0.515199
55	F	50	24.238	1.518				1	2	80.3	66.2	1.21299	7.1	8.8	7.95	11.3099	9.125	10.2174	168	116.5	46	0.60515
56	F	65	30.757	1.697		1	1	1	2	84.1	91.6	0.918122	6	8.5	7.25	14.0167	9.89412	11.9554	187	99.8	48	0.519038
57	M	32	24.539	1.72				1	2	83	66.7	1.24438	6.4	9.5	7.95	12.9688	8.73684	10.8528	158	118.9	38.4	0.67704
58	M	57	23.408	1.935			1	1	2	87.6	92	0.952174	6.9	8.2	7.55	12.6957	10.6829	11.6893	177	107.8	41.6	0.6141
59	F	50	25.333	1.515		1		1	2	92.9	70.8	1.31215	7.5	8.2	7.85	12.3867	11.3293	11.858	193	140.6	62.1	0.558321
60	M	36	25.904	2.02	1	1	1	1	2	74	62	1.19355	5.8	9	7.4	12.7586	8.22222	10.4904	196	112.2	54.7	0.512478
61	F	59	23.533	1.641				1	2	78	64	1.21875	6.1	7.1	6.6	12.7869	10.9859	11.8864	169	100.7	38.2	0.620655
62	F	58	27.968	1.871				1	2	89.8	80.9	1.11001	7.4	8.1	7.75	12.1351	11.0864	11.6108	187	128.9	40.4	0.686579
63	M	64	21.514	1.673	1	1	1	1	2	91.7	65.2	1.40644	7.1	8.5	7.8	12.9155	10.7882	11.8519	183	123	59.4	0.517073
64	M	32	23.875	1.716				1	2	92.1	63.9	1.44131	6.8	9.1	7.95	13.5441	10.1209	11.8325	197	135.3	61.8	0.543237
65	M	52	26.529	2.04				1	2	77.5	55.4	1.39892	6.6	8.5	7.55	11.7424	9.11765	10.43	194	136.2	62.2	0.543319
66	M	81	22.344	1.863				1	2	75.7	60.5	1.25124	6.9	7.8	7.35	10.971	9.70513	10.3381	166	122.5	46	0.62449
67	F	65	21.967	1.704				1	2	88.2	70.7	1.24752	6	9.5	7.75	14.7	9.28421	11.9921	187	131.2	57	0.565549
68	M	39	28.926	2.23				1	3	134.6	45	2.99111	5.8	5.9	5.85	23.2069	22.8136	23.0102	130	140.5	60.2	0.57153
69	M	59	22.598	1.856					3	107.4	43.9	2.44647	4.8	4.9	4.85	22.375	21.9184	22.1467	153	129.7	60.3	0.535081
70	F	72	23.53	1.577	1	1	1	1	3	86.8	30.6	2.8366	3.1	3.3	3.2	28	26.303	27.1515	144	115.3	56.7	0.508239
71	F	66	22.308	1.651			1	1	3	122.3	44	2.77955	5	4.7	4.85	24.46	26.0213	25.2406	118	124.7	58.8	0.528468
72	M	72	22.547	1.58			1	1	3	104.6	30.6	3.4183	3	3.7	3.35	34.8667	28.2703	31.5685	124	133.5	61.5	0.539326
73	M	59	28.306	1.862				1	3	87.4	42.7	2.04684	4.7	4.9	4.8	18.5957	17.8367	18.2162	126	124.9	53.8	0.569255
74	F	65	23.495	1.513					3	90.3	37.5	2.408	4.7	4.8	4.75	19.2128	18.8125	19.0126	137	139.2	56.3	0.595546
75	M	39	28.327	2.229			1	1	3	104.9	45.5	2.30549	5.8	5.9	5.85	18.0862	17.7797	17.9329	121	135.6	49.3	0.636431
76	F	66	24.219	1.645					3	102.7	44.6	2.30269	5.1	5.3	5.2	20.1373	19.3774	19.7573	109	134.8	56.1	0.583828
77	M	57	24.112	1.874				1	3	145.3	57.2	2.54021	4	4.6	4.3	36.325	31.587	33.956	127	137.1	53.9	0.606856
